# Supplementary material for: High Prevalence of Cefiderocol Resistance Among New Delhi Metallo-β-Lactamase Producing Klebsiella pneumoniae High-Risk Clones in Hungary
Source: Antibiotics (Basel). 2025 May 8;14(5):475. doi: 10.3390/antibiotics14050475 (PMC12108422; doi:10.3390/antibiotics14050475)
Supplement: Supplementary file 1 [file antibiotics-14-00475-s001.zip]

Archive with 1 entries (1 files):
- antibiotics-3566003-supplementary.pdf
